# Supplementary material for: Lanthanide Molecular Species Generated Fe3O4@SiO2-TbDPA Nanosphere for the Efficient Determination of Nitrite
Source: Molecules. 2022 Jul 11;27(14):4431. doi: 10.3390/molecules27144431 (PMC9315872; doi:10.3390/molecules27144431)
Supplement: Supplementary file 1 [file molecules-27-04431-s001.zip]

Archive with 1 entries (1 files):
- molecules-1801689-supplementary.pdf
